# Supplementary material for: Comprehensive Analysis of Boron-Induced Changes in Cell Expansion and Phytohormone During Early Ovary Development in Pear (Pyrus sinkiangensis Yu)
Source: Plants (Basel). 2025 Nov 27;14(23):3619. doi: 10.3390/plants14233619 (PMC12694321; doi:10.3390/plants14233619)
Supplement: Supplementary file 1 [file plants-14-03619-s001.zip]

Archive with 1 entries (1 files):
- plants-3988192-supplementary.xlsx
