# Supplementary material for: Comprehensive Analysis of Boron-Induced Changes in Cell Expansion and Phytohormone During Early Ovary Development in Pear (Pyrus sinkiangensis Yu)
Source: Plants (Basel). 2025 Nov 27;14(23):3619. doi: 10.3390/plants14233619 (PMC12694321; doi:10.3390/plants14233619)
Supplement: Supplementary file 1 [file plants-14-03619-s001.zip › plants-3988192-supplementary.xlsx]

## Sheet: Table. S1
Table. S1 Temperature and weather conditions during the orchard flowering period
Date	Maximum temperature (℃)	Minimum temperature (℃)	Weather
2023-04-01	17	0	Cloudy to sunny
2023-04-02	13	0	Cloudy to sunny
2023-04-03	9	-1	Blowing dust to sunny
2023-04-04	7	-2	Sunny
2023-04-05	11	0	Cloudy to overcast
2023-04-06	14	2	Cloudy to overcast
2023-04-07	15	5	Cloudy
2023-04-08	19	5	Cloudy to sunny
2023-04-09	21	7	Cloudy
2023-04-10	20	7	Cloudy to overcast
2023-04-11	22	10	Cloudy to overcast
2023-04-12	22	10	Cloudy to overcast
2023-04-13	19	7	Cloudy to sunny
2023-04-14	21	9	Cloudy to overcast
2023-04-15	27	10	Cloudy to sunny
2023-04-16	29	13	Cloudy to overcast
2023-04-17	26	14	Cloudy to overcast
2023-04-18	28	8	Cloudy to light rain
2023-04-19	13	6	Light rain to overcast
2023-04-20	17	6	Cloudy to overcast
2023-04-21	18	9	Cloudy to overcast
2023-04-22	20	8	Cloudy to light rain
2023-04-23	16	6	Cloudy to sunny
2023-04-24	22	7	Cloudy to sunny
2023-04-25	26	11	Cloudy to overcast
2023-04-26	21	7	Cloudy to sunny
2023-04-27	22	8	Cloudy to sunny
2023-04-28	24	10	Sunny
2023-04-29	25	15	Cloudy to overcast
2023-04-30	27	11	Cloudy to sunny
Note: The key growth stages were defined as follows: squaring stage on April 7, full-bloom stage on April 14, with pollination performed on the latter date. Tissue samples were collected at 5, 10, and 15 days after pollination (DAP).

## Sheet: Table. S2
	Table. S2 Basic conditions of orchard soil
Experimental spots	Soil depth	organic matter (g/kg)	Available potassium (mg/kg)	Available phosphorus (mg/kg )	pH	Aluminium (ng/g)	Arsenic (ng/g)	Boron (ng/g)	Barium (ng/g)	Calcium (ng/g)	Iron (ng/g)	Chromium (ng/g)	Copper (ng/g)	Potassium (ng/g)	Magnesium (ng/g)	Manganese (ng/g)	Sodium (ng/g)	Phosphorus (ng/g)	Zinc (ng/g)	Titanium (ng/g)
The first trial plot	0~20 cm	21.31	253.4	44.72	7.78	1644.88	2.67	9.06	11.27	1228.3	561.94	0.96	0.63	402.9	399.01	15.19	350.35	21.6	3.01	68.25
	20~40 cm	14.34	181.29	33.65	7.7	1482.91	1.51	23.99	14.51	1242.3	493.05	0.86	0.54	371.74	396.64	13.9	317.63	15.42	2.87	62.41
	40~60 cm	7.04	129.65	10.25	7.26	1627.05	3.1	13.55	13.73	1197.26	566.54	0.98	0.65	405.89	385.02	14.91	325.73	23.44	4.83	67.76
The second trial plot	0~20 cm	22.35	310.24	30.35	7.55	1310.01	1.63	6.59	7.02	1201.95	552.6	0.94	0.64	318.66	396.69	14.74	196.59	20.4	2	53.32
	20~40 cm	14.24	199.32	27.42	7.5	1318.07	1.45	7.96	8.12	1247.01	486.68	0.87	0.53	357.23	342.65	13.68	267.89	13.83	1.9	61.29
	40~60 cm	5.58	161.8	5.22	7.17	1329.69	1.09	2.87	8.61	1051.29	532.72	0.9	0.62	385.72	298.37	14.51	235.34	21.53	4.51	66.23
The third trial plot	0~20 cm	14.31	274.68	29.48	7.51	1380.32	0.52	6.59	12.24	1060.91	528.18	0.92	0.6	385.27	308.28	14.44	244.89	18.97	2.42	65.79
	20~40 cm	11.21	165.38	23.02	7.31	1406.24	0.56	5.09	8.68	1100.35	528.55	0.91	0.6	378.96	317.99	14.5	245.53	18.26	2.04	64.95
	40~60 cm	13.96	152.71	25.95	7.38	1258.45	0.53	6.41	9.95	1036.08	508.07	0.92	0.59	373.62	282.31	14.17	241.45	19.19	1.96	64.88

## Sheet: Table. S3
Table S3 Pairs of primers used for qRT-PCR
Name	Gene ID	Forward primer (5' to 3')	Reverse primer (5' to 3')
LOC103944933	Actin	CCATCCAGGCTGTTCTCTC	GCAAGGTCCAGACGAAGG
LOC103963250	Tubulin	TGGGCTTTGCTCCTCTTAC	CCTTCGTGCTCATCTTACC
LOC103962893	GID1C-like	AGAGACCTGTGAACAAGGAGG	CCATCCAATCGCATCTCGGA
LOC103928345	GID1C	CAGGATGGTGGTTCCGTTGA	GATCAACAATGTTCAGCGGGG
LOC103943039	GAIPB	TGAAGCCGGAGATTGTGACC	CCGACATGACCTTATCCCGA
LOC103927271	GAI	CTCAGCTCTCTGACACCGTC	CGCCGGAACTAGACCCATTA
LOC103963020	SLRL1	CATTCGACGGTCACGATTGC	CTTTTCCTGCGTTGACTGCC
LOC103945312	GID2	GACTGCGTTGACCAGGATGA	AGATGTAGTGGGCGTGAAGC
LOC103962893	GID1C-like	AGAGACCTGTGAACAAGGAGG	CCATCCAATCGCATCTCGGA
LOC103928345	GID1C	CAGGATGGTGGTTCCGTTGA	GATCAACAATGTTCAGCGGGG
LOC103948054	PYL8	GGCTTCCTGCCACTACAAGT	CCCGGTCTTCCGTCAATGAT
LOC103929341	PYL3	TGGCATTGGGAGCCTTAGAG	CAGCCTCTCAGTGCTTGTCG
LOC103936926	PP2C25	GTACTCCGCTGCTGTTGGTC	TCGCATTCGGGGTTTATCGT
LOC103932814	PP2C39	CAGAAGCTGGTGGTAGCCAA	CCTCTTGACGGCCTCTTCAG
LOC103927513	PP2C50	GAAACGGGGGCCAAAGAAAC	CCAAAGCCAAATGAACGCGA
LOC103936702	PP2C46	GCAGACAAGACGGGCTACTT	GAGTCATCGGGGTGCAAAGA
LOC103947835	PP2C52	CAGGCCTGGGGATTGGATTT	CCCTTGGAAGATCGGGCTTT
LOC103955417	PP2C55	CGAGGTTGGATTCGCAGCTA	AACCCTTGGGCTCCTCCTGA
LOC103942057	PP2C42	TTGTGACAGCGGAGACCATT	AAAATGGCGTCGGACCTTCT
LOC103950171	PP2C47	ATGGGCTGTGATGGCTTGTG	GCTCCTTCTCTTGTGGGATTTAGA
LOC103947486	PP2C80	GGTGGATGGGCAGATGTAGG	CCCCAGAGGCAACAGGAATC
LOC103946616	PP2C60	TGTATGGCGTGTGAAAGGCT	TTCCACCTCCTCTCACCGAT
LOC103958156	PP2C76	ACTTGGAGAGTAGGCGGTG	TCAACGGCAACCTCATTTGG
LOC103946318	SRK2.4	CGCTTCGCCATCCAAACATCA	CAGCCGCATACTCCATCACG
LOC103956414	SRK2.3	TGAGGCACCCGAACATCATT	TCAAACATTTCTCCTCCGGCA
LOC103957254	ABF2	GGCAGATAAGGCCACTCGAA	AATACACCTGTGGGGAGGGT
LOC103933259	ABF2-like	GGGAACAAGAACATCAATGCCA	AAGCGCAACACCAGACTTGAT
LOC103963931	TIR1	GCTCACACCCTCTCAGCATT	CTTCACCACCGCACCAAAAG
LOC125478015	TIR1-like	GAACTCGTTTCCCGAGGAGG	CTGAGATGGCACGCGATAGG
LOC103933889	ARFH	ATCATGAAGGAGGGGCAGGA	TGGCATGACGAATCCCCAAA
LOC103952195	ARFS	CAACCTCGCATCCTCAGTCA	AGAGGTGATTGGTGGTTGTGT
LOC103930094	ARFE	GATGAGCCAGGGTGTTGTGA	GAGCAGTGATTCCAAAGGCG
LOC103927821	ARFD	CCACCTTTGAGCATCCAGTCT	GGGATTGTCCCCAGTCAAGG
LOC103938724	ARFD-like	GAAAGAAGGTGTAGTGGTGTAGTG	TACTAAAGCGGGAAGCGCAG
LOC103933259	ARF2B	GGGAACAAGAACATCAATGCCA	AAGCGCAACACCAGACTTGAT
LOC103946402	ARFA	CTTGTCACCCTTCCACATGA	CGTGGAGTTTCTGGGAGTGG
LOC103940508	SAUR76-like	TGGAACTCCTTCAGCAAGCA	TCTTCTGGACTTGCCCACAT
LOC103950232	SAUR76	CGTGGGTAAGTCCCGAAGAC	GCATCCACAACAAGTGCTCG
LOC103930090	SAUR50-like	AGTTCCAGAGCCTGCTTCAC	CCGGAGCATGGAGGTTAATGT
LOC103933755	SAUR71-like	TATGTCGGCGAGGAGATGGA	AGTCCGAGTTGAGAAGGTCG
LOC103959853	IAA11	GGTGGTAAGGGTCAGCAAGG	ATCCCACAACCTGACTGCCA
LOC103936405	IAA9	ATCCCAATCACCAGAACGGG	GTTGGCTGACTCCCAGAAGG
LOC103944843	IAA21	CCAGCAGCTCAGTTGGAGAA	GAATTGGGGGCCATCCTACC
LOC103942991	COI1	AAACTTTGCCGTCTGGGTCT	AAGGCAGTCTTCATCCTCCC
LOC103949835	COI1-1	TGAGAATCCACCTGACAACGG	ATGTAACTGCAAATTGGAACACT
LOC103940602	JAZ10	GCCTTCAAATCCGTCATCGC	TCCGCTAAGAGGATCCACAA
LOC103929049	JAZ10-1	GGCCTTCAAGTCCGTCATCA	GTAGAGTGGCAAACGGGGAA
LOC103968079	BAK1-like	GGCTGCTCGTATATCCTTAT	TCTCCAACAACTGCTTCAA
LOC103952593	BAK1	TTGCGAATGATGATGATGTC	GAGGAATATGAGAAGTTGAGTC
LOC103963256	BSK5	AGAGAATAGGGGCAGGGACA	CGTCTTGGAGCTTGCCTTTG
LOC103933586	BSK1	TCACAATAGCCGGAACCCG	CGCAAACTGCTTGGGATCAG
LOC103942122	BSK1-1	AGCTCACAACAGCCAGACC	CCTCTCATCCCCATCACAGC
LOC103949420	BSK6	TCCCACCTTAAACCCTCCGA	CAAGATACAGCGCCACCCT
LOC103955436	BZR1	TCCCGTCCTACCAAGTCAGT	GAGACGGCGTAAAACGGGTA
LOC103927787	CYCD3-1	GACAACTGGGAGGAGGAGGAC	CCCATGCCCTCCATGTGTTT
LOC103961596	CYCD3-2-like	GAAAACCAAAGCCACAAACGC	CCGCCCATGAACCATTTGAC
LOC103945321	CYCD3-1	TTGAGAAGCCGTGGATGACC	TACGGTTGTGGTCGGGATTC
LOC103950566	CYCD3-1-like	TACCGAAACCAGCTCTTGGG	GGATTCTGGTTGAGCTTCCT
LOC103947404	NPR1	CCGGAGATTGACCAGACCAA	CCGGAGATTGACCAGACCAA
LOC103930462	TGA21	CCGAGCTTTGTTCCTCCAGT	GCTACGTGACACAGAGAGCA
LOC103928970	TGA4	TGGCACCATAAACTCAGGTTC	AAGTACTCTCCCAAGGCAGC
LOC103928343	AHP1	CAGTTGGTTGACTACACAGCTT	TTCGACGTTCTGCTCATCGC
LOC103937948	ARR1	ATGAAGGGACTTGGAAGAACTCA	TTCGAATTCATCCCTCTCATCCG
LOC103949108	ARR12	AGCGTCTGCAAGCTCAATCT	CACAGCAGGGGCTGAAAGTA
LOC103953736	ARR17	GCAACCCCATGTTTTAGCCG	TGTGTTGATCTCCCAAGCCC
LOC103950970	ARR3	GGAAGCTCACAGGGTCAGTC	CGGATCGGAGAATCAAGCGA
LOC103942470	ARR9	AGATGCTTGGAAGAAGGGGC	GGCGATCCCACTGTATCTGG
